# Supplementary material for: Intra-arterial delivery of neurospheres into isolated perfused porcine colons: a proof of concept
Source: Biol Methods Protoc. 2024 Apr 2;9(1):bpae022. doi: 10.1093/biomethods/bpae022 (PMC11018533; doi:10.1093/biomethods/bpae022)
Supplement: bpae022_Supplementary_Data [file bpae022_supplementary_data.zip]

Archive with 2 entries (2 files):
- Rectum.mp4
- Perfusionsapparatur.mp4
